# Supplementary material for: First bone-cracking dog coprolites provide new insight into bone consumption in Borophagus and their unique ecological niche
Source: eLife. 2018 May 22;7:e34773. doi: 10.7554/eLife.34773 (PMC5963924; doi:10.7554/eLife.34773)
Supplement: Supplementary file 1. — Voxel size has been downgraded to 108 micrometers on a side to reduce file size. Segmentation in Avizo Lite 9.2 by Stuart C. White. [file elife-34773-supp1.zip]

Archive with 18 entries (15 files):
- 158708 bin=4-files/
- 158708 bin=4-files/158708-8-bit0000-filtered
- __MACOSX/
- __MACOSX/158708 bin=4-files/
- __MACOSX/158708 bin=4-files/._158708-8-bit0000-filtered
- 158708 bin=4-files/158708-8-bit0000.labels
- __MACOSX/158708 bin=4-files/._158708-8-bit0000.labels
- 158708 bin=4-files/158708-8-bit0000.surf
- __MACOSX/158708 bin=4-files/._158708-8-bit0000.surf
- 158708 bin=4-files/158708-8-bit0000.tif
- __MACOSX/158708 bin=4-files/._158708-8-bit0000.tif
- 158708 bin=4-files/grayScale.am
- __MACOSX/158708 bin=4-files/._grayScale.am
- 158708 bin=4-files/volrenRed.col
- __MACOSX/158708 bin=4-files/._volrenRed.col
- __MACOSX/._158708 bin=4-files
- 158708 bin=4.hx
- __MACOSX/._158708 bin=4.hx
