# Supplementary material for: First bone-cracking dog coprolites provide new insight into bone consumption in Borophagus and their unique ecological niche
Source: eLife. 2018 May 22;7:e34773. doi: 10.7554/eLife.34773 (PMC5963924; doi:10.7554/eLife.34773)
Supplement: Supplementary file 1. — Voxel size has been downgraded to 108 micrometers on a side to reduce file size. Segmentation in Avizo Lite 9.2 by Stuart C. White. [file elife-34773-supp1.zip › 158708 bin=4-files/grayScale.am]

# Avizo 3D ASCII 2.0


define Lattice 256

Parameters {
    ColormapEditorCache {
        ColorKeys {
            Key0 "0 #000000 #000000 0.5 LINEAR",
            Key1 "1 #ffffff #000000 0.5 LINEAR"
        }
        AlphaKeys {
            Key0 "0 0",
            Key1 "1 1"
        }
        CRC "1378606391"
    }
    MinMax 0 255,
    ContentType "Colormap",
    Interpolate 1,
    LabelField 0
}

Lattice { float[4] Data } @1

# Data section follows
@1
0.000000000000000e+00 0.000000000000000e+00 0.000000000000000e+00 0.000000000000000e+00 
0.000000000000000e+00 0.000000000000000e+00 0.000000000000000e+00 0.000000000000000e+00 
3.937007859349251e-03 3.937007859349251e-03 3.937007859349251e-03 3.937007859349251e-03 
7.874015718698502e-03 7.874015718698502e-03 7.874015718698502e-03 7.874015718698502e-03 
1.181102357804775e-02 1.181102357804775e-02 1.181102357804775e-02 1.181102357804775e-02 
1.574803143739700e-02 1.574803143739700e-02 1.574803143739700e-02 1.574803143739700e-02 
1.968503929674625e-02 1.968503929674625e-02 1.968503929674625e-02 1.968503929674625e-02 
2.362204715609550e-02 2.362204715609550e-02 2.362204715609550e-02 2.362204715609550e-02 
2.755905501544476e-02 2.755905501544476e-02 2.755905501544476e-02 2.755905501544476e-02 
3.149606287479401e-02 3.149606287479401e-02 3.149606287479401e-02 3.149606287479401e-02 
3.543307259678841e-02 3.543307259678841e-02 3.543307259678841e-02 3.543307259678841e-02 
3.937007859349251e-02 3.937007859349251e-02 3.937007859349251e-02 3.937007859349251e-02 
4.330708831548691e-02 4.330708831548691e-02 4.330708831548691e-02 4.330708831548691e-02 
4.724409431219101e-02 4.724409431219101e-02 4.724409431219101e-02 4.724409431219101e-02 
5.118110403418541e-02 5.118110403418541e-02 5.118110403418541e-02 5.118110403418541e-02 
5.511811003088951e-02 5.511811003088951e-02 5.511811003088951e-02 5.511811003088951e-02 
5.905511975288391e-02 5.905511975288391e-02 5.905511975288391e-02 5.905511975288391e-02 
6.299212574958801e-02 6.299212574958801e-02 6.299212574958801e-02 6.299212574958801e-02 
6.692913174629211e-02 6.692913174629211e-02 6.692913174629211e-02 6.692913174629211e-02 
7.086614519357681e-02 7.086614519357681e-02 7.086614519357681e-02 7.086614519357681e-02 
7.480315119028091e-02 7.480315119028091e-02 7.480315119028091e-02 7.480315119028091e-02 
7.874015718698502e-02 7.874015718698502e-02 7.874015718698502e-02 7.874015718698502e-02 
8.267716318368912e-02 8.267716318368912e-02 8.267716318368912e-02 8.267716318368912e-02 
8.661417663097382e-02 8.661417663097382e-02 8.661417663097382e-02 8.661417663097382e-02 
9.055118262767792e-02 9.055118262767792e-02 9.055118262767792e-02 9.055118262767792e-02 
9.448818862438202e-02 9.448818862438202e-02 9.448818862438202e-02 9.448818862438202e-02 
9.842519462108612e-02 9.842519462108612e-02 9.842519462108612e-02 9.842519462108612e-02 
1.023622080683708e-01 1.023622080683708e-01 1.023622080683708e-01 1.023622080683708e-01 
1.062992140650749e-01 1.062992140650749e-01 1.062992140650749e-01 1.062992140650749e-01 
1.102362200617790e-01 1.102362200617790e-01 1.102362200617790e-01 1.102362200617790e-01 
1.141732260584831e-01 1.141732260584831e-01 1.141732260584831e-01 1.141732260584831e-01 
1.181102395057678e-01 1.181102395057678e-01 1.181102395057678e-01 1.181102395057678e-01 
1.220472455024719e-01 1.220472455024719e-01 1.220472455024719e-01 1.220472455024719e-01 
1.259842514991760e-01 1.259842514991760e-01 1.259842514991760e-01 1.259842514991760e-01 
1.299212574958801e-01 1.299212574958801e-01 1.299212574958801e-01 1.299212574958801e-01 
1.338582634925842e-01 1.338582634925842e-01 1.338582634925842e-01 1.338582634925842e-01 
1.377952694892883e-01 1.377952694892883e-01 1.377952694892883e-01 1.377952694892883e-01 
1.417322903871536e-01 1.417322903871536e-01 1.417322903871536e-01 1.417322903871536e-01 
1.456692963838577e-01 1.456692963838577e-01 1.456692963838577e-01 1.456692963838577e-01 
1.496063023805618e-01 1.496063023805618e-01 1.496063023805618e-01 1.496063023805618e-01 
1.535433083772659e-01 1.535433083772659e-01 1.535433083772659e-01 1.535433083772659e-01 
1.574803143739700e-01 1.574803143739700e-01 1.574803143739700e-01 1.574803143739700e-01 
1.614173203706741e-01 1.614173203706741e-01 1.614173203706741e-01 1.614173203706741e-01 
1.653543263673782e-01 1.653543263673782e-01 1.653543263673782e-01 1.653543263673782e-01 
1.692913323640823e-01 1.692913323640823e-01 1.692913323640823e-01 1.692913323640823e-01 
1.732283532619476e-01 1.732283532619476e-01 1.732283532619476e-01 1.732283532619476e-01 
1.771653592586517e-01 1.771653592586517e-01 1.771653592586517e-01 1.771653592586517e-01 
1.811023652553558e-01 1.811023652553558e-01 1.811023652553558e-01 1.811023652553558e-01 
1.850393712520599e-01 1.850393712520599e-01 1.850393712520599e-01 1.850393712520599e-01 
1.889763772487640e-01 1.889763772487640e-01 1.889763772487640e-01 1.889763772487640e-01 
1.929133832454681e-01 1.929133832454681e-01 1.929133832454681e-01 1.929133832454681e-01 
1.968503892421722e-01 1.968503892421722e-01 1.968503892421722e-01 1.968503892421722e-01 
2.007873952388763e-01 2.007873952388763e-01 2.007873952388763e-01 2.007873952388763e-01 
2.047244161367416e-01 2.047244161367416e-01 2.047244161367416e-01 2.047244161367416e-01 
2.086614221334457e-01 2.086614221334457e-01 2.086614221334457e-01 2.086614221334457e-01 
2.125984281301498e-01 2.125984281301498e-01 2.125984281301498e-01 2.125984281301498e-01 
2.165354341268539e-01 2.165354341268539e-01 2.165354341268539e-01 2.165354341268539e-01 
2.204724401235580e-01 2.204724401235580e-01 2.204724401235580e-01 2.204724401235580e-01 
2.244094461202621e-01 2.244094461202621e-01 2.244094461202621e-01 2.244094461202621e-01 
2.283464521169662e-01 2.283464521169662e-01 2.283464521169662e-01 2.283464521169662e-01 
2.322834581136703e-01 2.322834581136703e-01 2.322834581136703e-01 2.322834581136703e-01 
2.362204790115356e-01 2.362204790115356e-01 2.362204790115356e-01 2.362204790115356e-01 
2.401574850082397e-01 2.401574850082397e-01 2.401574850082397e-01 2.401574850082397e-01 
2.440944910049438e-01 2.440944910049438e-01 2.440944910049438e-01 2.440944910049438e-01 
2.480314970016479e-01 2.480314970016479e-01 2.480314970016479e-01 2.480314970016479e-01 
2.519685029983521e-01 2.519685029983521e-01 2.519685029983521e-01 2.519685029983521e-01 
2.559055089950562e-01 2.559055089950562e-01 2.559055089950562e-01 2.559055089950562e-01 
2.598425149917603e-01 2.598425149917603e-01 2.598425149917603e-01 2.598425149917603e-01 
2.637795209884644e-01 2.637795209884644e-01 2.637795209884644e-01 2.637795209884644e-01 
2.677165269851685e-01 2.677165269851685e-01 2.677165269851685e-01 2.677165269851685e-01 
2.716535329818726e-01 2.716535329818726e-01 2.716535329818726e-01 2.716535329818726e-01 
2.755905389785767e-01 2.755905389785767e-01 2.755905389785767e-01 2.755905389785767e-01 
2.795275449752808e-01 2.795275449752808e-01 2.795275449752808e-01 2.795275449752808e-01 
2.834645807743073e-01 2.834645807743073e-01 2.834645807743073e-01 2.834645807743073e-01 
2.874015867710114e-01 2.874015867710114e-01 2.874015867710114e-01 2.874015867710114e-01 
2.913385927677155e-01 2.913385927677155e-01 2.913385927677155e-01 2.913385927677155e-01 
2.952755987644196e-01 2.952755987644196e-01 2.952755987644196e-01 2.952755987644196e-01 
2.992126047611237e-01 2.992126047611237e-01 2.992126047611237e-01 2.992126047611237e-01 
3.031496107578278e-01 3.031496107578278e-01 3.031496107578278e-01 3.031496107578278e-01 
3.070866167545319e-01 3.070866167545319e-01 3.070866167545319e-01 3.070866167545319e-01 
3.110236227512360e-01 3.110236227512360e-01 3.110236227512360e-01 3.110236227512360e-01 
3.149606287479401e-01 3.149606287479401e-01 3.149606287479401e-01 3.149606287479401e-01 
3.188976347446442e-01 3.188976347446442e-01 3.188976347446442e-01 3.188976347446442e-01 
3.228346407413483e-01 3.228346407413483e-01 3.228346407413483e-01 3.228346407413483e-01 
3.267716467380524e-01 3.267716467380524e-01 3.267716467380524e-01 3.267716467380524e-01 
3.307086527347565e-01 3.307086527347565e-01 3.307086527347565e-01 3.307086527347565e-01 
3.346456587314606e-01 3.346456587314606e-01 3.346456587314606e-01 3.346456587314606e-01 
3.385826647281647e-01 3.385826647281647e-01 3.385826647281647e-01 3.385826647281647e-01 
3.425196707248688e-01 3.425196707248688e-01 3.425196707248688e-01 3.425196707248688e-01 
3.464567065238953e-01 3.464567065238953e-01 3.464567065238953e-01 3.464567065238953e-01 
3.503937125205994e-01 3.503937125205994e-01 3.503937125205994e-01 3.503937125205994e-01 
3.543307185173035e-01 3.543307185173035e-01 3.543307185173035e-01 3.543307185173035e-01 
3.582677245140076e-01 3.582677245140076e-01 3.582677245140076e-01 3.582677245140076e-01 
3.622047305107117e-01 3.622047305107117e-01 3.622047305107117e-01 3.622047305107117e-01 
3.661417365074158e-01 3.661417365074158e-01 3.661417365074158e-01 3.661417365074158e-01 
3.700787425041199e-01 3.700787425041199e-01 3.700787425041199e-01 3.700787425041199e-01 
3.740157485008240e-01 3.740157485008240e-01 3.740157485008240e-01 3.740157485008240e-01 
3.779527544975281e-01 3.779527544975281e-01 3.779527544975281e-01 3.779527544975281e-01 
3.818897604942322e-01 3.818897604942322e-01 3.818897604942322e-01 3.818897604942322e-01 
3.858267664909363e-01 3.858267664909363e-01 3.858267664909363e-01 3.858267664909363e-01 
3.897637724876404e-01 3.897637724876404e-01 3.897637724876404e-01 3.897637724876404e-01 
3.937007784843445e-01 3.937007784843445e-01 3.937007784843445e-01 3.937007784843445e-01 
3.976377844810486e-01 3.976377844810486e-01 3.976377844810486e-01 3.976377844810486e-01 
4.015747904777527e-01 4.015747904777527e-01 4.015747904777527e-01 4.015747904777527e-01 
4.055117964744568e-01 4.055117964744568e-01 4.055117964744568e-01 4.055117964744568e-01 
4.094488322734833e-01 4.094488322734833e-01 4.094488322734833e-01 4.094488322734833e-01 
4.133858382701874e-01 4.133858382701874e-01 4.133858382701874e-01 4.133858382701874e-01 
4.173228442668915e-01 4.173228442668915e-01 4.173228442668915e-01 4.173228442668915e-01 
4.212598502635956e-01 4.212598502635956e-01 4.212598502635956e-01 4.212598502635956e-01 
4.251968562602997e-01 4.251968562602997e-01 4.251968562602997e-01 4.251968562602997e-01 
4.291338622570038e-01 4.291338622570038e-01 4.291338622570038e-01 4.291338622570038e-01 
4.330708682537079e-01 4.330708682537079e-01 4.330708682537079e-01 4.330708682537079e-01 
4.370078742504120e-01 4.370078742504120e-01 4.370078742504120e-01 4.370078742504120e-01 
4.409448802471161e-01 4.409448802471161e-01 4.409448802471161e-01 4.409448802471161e-01 
4.448818862438202e-01 4.448818862438202e-01 4.448818862438202e-01 4.448818862438202e-01 
4.488188922405243e-01 4.488188922405243e-01 4.488188922405243e-01 4.488188922405243e-01 
4.527558982372284e-01 4.527558982372284e-01 4.527558982372284e-01 4.527558982372284e-01 
4.566929042339325e-01 4.566929042339325e-01 4.566929042339325e-01 4.566929042339325e-01 
4.606299102306366e-01 4.606299102306366e-01 4.606299102306366e-01 4.606299102306366e-01 
4.645669162273407e-01 4.645669162273407e-01 4.645669162273407e-01 4.645669162273407e-01 
4.685039222240448e-01 4.685039222240448e-01 4.685039222240448e-01 4.685039222240448e-01 
4.724409580230713e-01 4.724409580230713e-01 4.724409580230713e-01 4.724409580230713e-01 
4.763779640197754e-01 4.763779640197754e-01 4.763779640197754e-01 4.763779640197754e-01 
4.803149700164795e-01 4.803149700164795e-01 4.803149700164795e-01 4.803149700164795e-01 
4.842519760131836e-01 4.842519760131836e-01 4.842519760131836e-01 4.842519760131836e-01 
4.881889820098877e-01 4.881889820098877e-01 4.881889820098877e-01 4.881889820098877e-01 
4.921259880065918e-01 4.921259880065918e-01 4.921259880065918e-01 4.921259880065918e-01 
4.960629940032959e-01 4.960629940032959e-01 4.960629940032959e-01 4.960629940032959e-01 
5.000000000000000e-01 5.000000000000000e-01 5.000000000000000e-01 5.000000000000000e-01 
5.039370059967041e-01 5.039370059967041e-01 5.039370059967041e-01 5.039370059967041e-01 
5.078740119934082e-01 5.078740119934082e-01 5.078740119934082e-01 5.078740119934082e-01 
5.118110179901123e-01 5.118110179901123e-01 5.118110179901123e-01 5.118110179901123e-01 
5.157480239868164e-01 5.157480239868164e-01 5.157480239868164e-01 5.157480239868164e-01 
5.196850299835205e-01 5.196850299835205e-01 5.196850299835205e-01 5.196850299835205e-01 
5.236220359802246e-01 5.236220359802246e-01 5.236220359802246e-01 5.236220359802246e-01 
5.275590419769287e-01 5.275590419769287e-01 5.275590419769287e-01 5.275590419769287e-01 
5.314960479736328e-01 5.314960479736328e-01 5.314960479736328e-01 5.314960479736328e-01 
5.354330539703369e-01 5.354330539703369e-01 5.354330539703369e-01 5.354330539703369e-01 
5.393700599670410e-01 5.393700599670410e-01 5.393700599670410e-01 5.393700599670410e-01 
5.433070659637451e-01 5.433070659637451e-01 5.433070659637451e-01 5.433070659637451e-01 
5.472440719604492e-01 5.472440719604492e-01 5.472440719604492e-01 5.472440719604492e-01 
5.511810779571533e-01 5.511810779571533e-01 5.511810779571533e-01 5.511810779571533e-01 
5.551180839538574e-01 5.551180839538574e-01 5.551180839538574e-01 5.551180839538574e-01 
5.590550899505615e-01 5.590550899505615e-01 5.590550899505615e-01 5.590550899505615e-01 
5.629921555519104e-01 5.629921555519104e-01 5.629921555519104e-01 5.629921555519104e-01 
5.669291615486145e-01 5.669291615486145e-01 5.669291615486145e-01 5.669291615486145e-01 
5.708661675453186e-01 5.708661675453186e-01 5.708661675453186e-01 5.708661675453186e-01 
5.748031735420227e-01 5.748031735420227e-01 5.748031735420227e-01 5.748031735420227e-01 
5.787401795387268e-01 5.787401795387268e-01 5.787401795387268e-01 5.787401795387268e-01 
5.826771855354309e-01 5.826771855354309e-01 5.826771855354309e-01 5.826771855354309e-01 
5.866141915321350e-01 5.866141915321350e-01 5.866141915321350e-01 5.866141915321350e-01 
5.905511975288391e-01 5.905511975288391e-01 5.905511975288391e-01 5.905511975288391e-01 
5.944882035255432e-01 5.944882035255432e-01 5.944882035255432e-01 5.944882035255432e-01 
5.984252095222473e-01 5.984252095222473e-01 5.984252095222473e-01 5.984252095222473e-01 
6.023622155189514e-01 6.023622155189514e-01 6.023622155189514e-01 6.023622155189514e-01 
6.062992215156555e-01 6.062992215156555e-01 6.062992215156555e-01 6.062992215156555e-01 
6.102362275123596e-01 6.102362275123596e-01 6.102362275123596e-01 6.102362275123596e-01 
6.141732335090637e-01 6.141732335090637e-01 6.141732335090637e-01 6.141732335090637e-01 
6.181102395057678e-01 6.181102395057678e-01 6.181102395057678e-01 6.181102395057678e-01 
6.220472455024719e-01 6.220472455024719e-01 6.220472455024719e-01 6.220472455024719e-01 
6.259842514991760e-01 6.259842514991760e-01 6.259842514991760e-01 6.259842514991760e-01 
6.299212574958801e-01 6.299212574958801e-01 6.299212574958801e-01 6.299212574958801e-01 
6.338582634925842e-01 6.338582634925842e-01 6.338582634925842e-01 6.338582634925842e-01 
6.377952694892883e-01 6.377952694892883e-01 6.377952694892883e-01 6.377952694892883e-01 
6.417322754859924e-01 6.417322754859924e-01 6.417322754859924e-01 6.417322754859924e-01 
6.456692814826965e-01 6.456692814826965e-01 6.456692814826965e-01 6.456692814826965e-01 
6.496062874794006e-01 6.496062874794006e-01 6.496062874794006e-01 6.496062874794006e-01 
6.535432934761047e-01 6.535432934761047e-01 6.535432934761047e-01 6.535432934761047e-01 
6.574802994728088e-01 6.574802994728088e-01 6.574802994728088e-01 6.574802994728088e-01 
6.614173054695129e-01 6.614173054695129e-01 6.614173054695129e-01 6.614173054695129e-01 
6.653543114662170e-01 6.653543114662170e-01 6.653543114662170e-01 6.653543114662170e-01 
6.692913174629211e-01 6.692913174629211e-01 6.692913174629211e-01 6.692913174629211e-01 
6.732283234596252e-01 6.732283234596252e-01 6.732283234596252e-01 6.732283234596252e-01 
6.771653294563293e-01 6.771653294563293e-01 6.771653294563293e-01 6.771653294563293e-01 
6.811023354530334e-01 6.811023354530334e-01 6.811023354530334e-01 6.811023354530334e-01 
6.850393414497375e-01 6.850393414497375e-01 6.850393414497375e-01 6.850393414497375e-01 
6.889764070510864e-01 6.889764070510864e-01 6.889764070510864e-01 6.889764070510864e-01 
6.929134130477905e-01 6.929134130477905e-01 6.929134130477905e-01 6.929134130477905e-01 
6.968504190444946e-01 6.968504190444946e-01 6.968504190444946e-01 6.968504190444946e-01 
7.007874250411987e-01 7.007874250411987e-01 7.007874250411987e-01 7.007874250411987e-01 
7.047244310379028e-01 7.047244310379028e-01 7.047244310379028e-01 7.047244310379028e-01 
7.086614370346069e-01 7.086614370346069e-01 7.086614370346069e-01 7.086614370346069e-01 
7.125984430313110e-01 7.125984430313110e-01 7.125984430313110e-01 7.125984430313110e-01 
7.165354490280151e-01 7.165354490280151e-01 7.165354490280151e-01 7.165354490280151e-01 
7.204724550247192e-01 7.204724550247192e-01 7.204724550247192e-01 7.204724550247192e-01 
7.244094610214233e-01 7.244094610214233e-01 7.244094610214233e-01 7.244094610214233e-01 
7.283464670181274e-01 7.283464670181274e-01 7.283464670181274e-01 7.283464670181274e-01 
7.322834730148315e-01 7.322834730148315e-01 7.322834730148315e-01 7.322834730148315e-01 
7.362204790115356e-01 7.362204790115356e-01 7.362204790115356e-01 7.362204790115356e-01 
7.401574850082397e-01 7.401574850082397e-01 7.401574850082397e-01 7.401574850082397e-01 
7.440944910049438e-01 7.440944910049438e-01 7.440944910049438e-01 7.440944910049438e-01 
7.480314970016479e-01 7.480314970016479e-01 7.480314970016479e-01 7.480314970016479e-01 
7.519685029983521e-01 7.519685029983521e-01 7.519685029983521e-01 7.519685029983521e-01 
7.559055089950562e-01 7.559055089950562e-01 7.559055089950562e-01 7.559055089950562e-01 
7.598425149917603e-01 7.598425149917603e-01 7.598425149917603e-01 7.598425149917603e-01 
7.637795209884644e-01 7.637795209884644e-01 7.637795209884644e-01 7.637795209884644e-01 
7.677165269851685e-01 7.677165269851685e-01 7.677165269851685e-01 7.677165269851685e-01 
7.716535329818726e-01 7.716535329818726e-01 7.716535329818726e-01 7.716535329818726e-01 
7.755905389785767e-01 7.755905389785767e-01 7.755905389785767e-01 7.755905389785767e-01 
7.795275449752808e-01 7.795275449752808e-01 7.795275449752808e-01 7.795275449752808e-01 
7.834645509719849e-01 7.834645509719849e-01 7.834645509719849e-01 7.834645509719849e-01 
7.874015569686890e-01 7.874015569686890e-01 7.874015569686890e-01 7.874015569686890e-01 
7.913385629653931e-01 7.913385629653931e-01 7.913385629653931e-01 7.913385629653931e-01 
7.952755689620972e-01 7.952755689620972e-01 7.952755689620972e-01 7.952755689620972e-01 
7.992125749588013e-01 7.992125749588013e-01 7.992125749588013e-01 7.992125749588013e-01 
8.031495809555054e-01 8.031495809555054e-01 8.031495809555054e-01 8.031495809555054e-01 
8.070865869522095e-01 8.070865869522095e-01 8.070865869522095e-01 8.070865869522095e-01 
8.110235929489136e-01 8.110235929489136e-01 8.110235929489136e-01 8.110235929489136e-01 
8.149606585502625e-01 8.149606585502625e-01 8.149606585502625e-01 8.149606585502625e-01 
8.188976645469666e-01 8.188976645469666e-01 8.188976645469666e-01 8.188976645469666e-01 
8.228346705436707e-01 8.228346705436707e-01 8.228346705436707e-01 8.228346705436707e-01 
8.267716765403748e-01 8.267716765403748e-01 8.267716765403748e-01 8.267716765403748e-01 
8.307086825370789e-01 8.307086825370789e-01 8.307086825370789e-01 8.307086825370789e-01 
8.346456885337830e-01 8.346456885337830e-01 8.346456885337830e-01 8.346456885337830e-01 
8.385826945304871e-01 8.385826945304871e-01 8.385826945304871e-01 8.385826945304871e-01 
8.425197005271912e-01 8.425197005271912e-01 8.425197005271912e-01 8.425197005271912e-01 
8.464567065238953e-01 8.464567065238953e-01 8.464567065238953e-01 8.464567065238953e-01 
8.503937125205994e-01 8.503937125205994e-01 8.503937125205994e-01 8.503937125205994e-01 
8.543307185173035e-01 8.543307185173035e-01 8.543307185173035e-01 8.543307185173035e-01 
8.582677245140076e-01 8.582677245140076e-01 8.582677245140076e-01 8.582677245140076e-01 
8.622047305107117e-01 8.622047305107117e-01 8.622047305107117e-01 8.622047305107117e-01 
8.661417365074158e-01 8.661417365074158e-01 8.661417365074158e-01 8.661417365074158e-01 
8.700787425041199e-01 8.700787425041199e-01 8.700787425041199e-01 8.700787425041199e-01 
8.740157485008240e-01 8.740157485008240e-01 8.740157485008240e-01 8.740157485008240e-01 
8.779527544975281e-01 8.779527544975281e-01 8.779527544975281e-01 8.779527544975281e-01 
8.818897604942322e-01 8.818897604942322e-01 8.818897604942322e-01 8.818897604942322e-01 
8.858267664909363e-01 8.858267664909363e-01 8.858267664909363e-01 8.858267664909363e-01 
8.897637724876404e-01 8.897637724876404e-01 8.897637724876404e-01 8.897637724876404e-01 
8.937007784843445e-01 8.937007784843445e-01 8.937007784843445e-01 8.937007784843445e-01 
8.976377844810486e-01 8.976377844810486e-01 8.976377844810486e-01 8.976377844810486e-01 
9.015747904777527e-01 9.015747904777527e-01 9.015747904777527e-01 9.015747904777527e-01 
9.055117964744568e-01 9.055117964744568e-01 9.055117964744568e-01 9.055117964744568e-01 
9.094488024711609e-01 9.094488024711609e-01 9.094488024711609e-01 9.094488024711609e-01 
9.133858084678650e-01 9.133858084678650e-01 9.133858084678650e-01 9.133858084678650e-01 
9.173228144645691e-01 9.173228144645691e-01 9.173228144645691e-01 9.173228144645691e-01 
9.212598204612732e-01 9.212598204612732e-01 9.212598204612732e-01 9.212598204612732e-01 
9.251968264579773e-01 9.251968264579773e-01 9.251968264579773e-01 9.251968264579773e-01 
9.291338324546814e-01 9.291338324546814e-01 9.291338324546814e-01 9.291338324546814e-01 
9.330708384513855e-01 9.330708384513855e-01 9.330708384513855e-01 9.330708384513855e-01 
9.370078444480896e-01 9.370078444480896e-01 9.370078444480896e-01 9.370078444480896e-01 
9.409449100494385e-01 9.409449100494385e-01 9.409449100494385e-01 9.409449100494385e-01 
9.448819160461426e-01 9.448819160461426e-01 9.448819160461426e-01 9.448819160461426e-01 
9.488189220428467e-01 9.488189220428467e-01 9.488189220428467e-01 9.488189220428467e-01 
9.527559280395508e-01 9.527559280395508e-01 9.527559280395508e-01 9.527559280395508e-01 
9.566929340362549e-01 9.566929340362549e-01 9.566929340362549e-01 9.566929340362549e-01 
9.606299400329590e-01 9.606299400329590e-01 9.606299400329590e-01 9.606299400329590e-01 
9.645669460296631e-01 9.645669460296631e-01 9.645669460296631e-01 9.645669460296631e-01 
9.685039520263672e-01 9.685039520263672e-01 9.685039520263672e-01 9.685039520263672e-01 
9.724409580230713e-01 9.724409580230713e-01 9.724409580230713e-01 9.724409580230713e-01 
9.763779640197754e-01 9.763779640197754e-01 9.763779640197754e-01 9.763779640197754e-01 
9.803149700164795e-01 9.803149700164795e-01 9.803149700164795e-01 9.803149700164795e-01 
9.842519760131836e-01 9.842519760131836e-01 9.842519760131836e-01 9.842519760131836e-01 
9.881889820098877e-01 9.881889820098877e-01 9.881889820098877e-01 9.881889820098877e-01 
9.921259880065918e-01 9.921259880065918e-01 9.921259880065918e-01 9.921259880065918e-01 
9.960629940032959e-01 9.960629940032959e-01 9.960629940032959e-01 9.960629940032959e-01 
1.000000000000000e+00 1.000000000000000e+00 1.000000000000000e+00 1.000000000000000e+00 
