# Supplementary material for: First bone-cracking dog coprolites provide new insight into bone consumption in Borophagus and their unique ecological niche
Source: eLife. 2018 May 22;7:e34773. doi: 10.7554/eLife.34773 (PMC5963924; doi:10.7554/eLife.34773)
Supplement: Supplementary file 1. — Voxel size has been downgraded to 108 micrometers on a side to reduce file size. Segmentation in Avizo Lite 9.2 by Stuart C. White. [file elife-34773-supp1.zip › 158708 bin=4-files/volrenRed.col]

# Avizo 3D ASCII 2.0


define Lattice 256

Parameters {
    ContentType "Colormap",
    MinMax 10 180,
    Interpolate 1,
    LabelField 0
}

Lattice { float[4] Data } @1

# Data section follows
@1
1.000000000000000e+00 0.000000000000000e+00 0.000000000000000e+00 0.000000000000000e+00 
1.000000000000000e+00 3.921569790691137e-03 0.000000000000000e+00 0.000000000000000e+00 
1.000000000000000e+00 3.921569790691137e-03 0.000000000000000e+00 3.921569790691137e-03 
1.000000000000000e+00 1.176469959318638e-02 0.000000000000000e+00 3.921569790691137e-03 
1.000000000000000e+00 1.960779912769794e-02 0.000000000000000e+00 1.960779912769794e-02 
1.000000000000000e+00 2.745099924504757e-02 3.921569790691137e-03 1.960779912769794e-02 
1.000000000000000e+00 3.137259930372238e-02 3.921569790691137e-03 1.960779912769794e-02 
1.000000000000000e+00 3.137259930372238e-02 3.921569790691137e-03 1.960779912769794e-02 
1.000000000000000e+00 3.921569883823395e-02 3.921569790691137e-03 1.960779912769794e-02 
1.000000000000000e+00 4.705879837274551e-02 3.921569790691137e-03 1.960779912769794e-02 
1.000000000000000e+00 5.490199849009514e-02 3.921569790691137e-03 1.960779912769794e-02 
1.000000000000000e+00 5.882349982857704e-02 3.921569790691137e-03 1.960779912769794e-02 
1.000000000000000e+00 5.882349982857704e-02 3.921569790691137e-03 1.960779912769794e-02 
1.000000000000000e+00 6.666669994592667e-02 3.921569790691137e-03 1.960779912769794e-02 
1.000000000000000e+00 7.450979948043823e-02 3.921569790691137e-03 1.960779912769794e-02 
1.000000000000000e+00 7.450979948043823e-02 1.176469959318638e-02 1.960779912769794e-02 
1.000000000000000e+00 8.627449721097946e-02 1.176469959318638e-02 3.137259930372238e-02 
1.000000000000000e+00 8.627449721097946e-02 1.176469959318638e-02 3.137259930372238e-02 
1.000000000000000e+00 9.411770105361938e-02 1.176469959318638e-02 3.137259930372238e-02 
1.000000000000000e+00 1.019610017538071e-01 1.176469959318638e-02 3.137259930372238e-02 
1.000000000000000e+00 1.019610017538071e-01 1.176469959318638e-02 3.137259930372238e-02 
1.000000000000000e+00 1.098039969801903e-01 1.176469959318638e-02 3.137259930372238e-02 
1.000000000000000e+00 1.137249991297722e-01 1.176469959318638e-02 3.137259930372238e-02 
1.000000000000000e+00 1.215690001845360e-01 1.176469959318638e-02 3.137259930372238e-02 
1.000000000000000e+00 1.294119954109192e-01 1.176469959318638e-02 3.137259930372238e-02 
1.000000000000000e+00 1.294119954109192e-01 1.960779912769794e-02 3.137259930372238e-02 
1.000000000000000e+00 1.372549980878830e-01 1.960779912769794e-02 3.137259930372238e-02 
1.000000000000000e+00 1.411760002374649e-01 1.960779912769794e-02 3.137259930372238e-02 
1.000000000000000e+00 1.490200012922287e-01 1.960779912769794e-02 3.137259930372238e-02 
1.000000000000000e+00 1.568630039691925e-01 1.960779912769794e-02 3.137259930372238e-02 
1.000000000000000e+00 1.568630039691925e-01 1.960779912769794e-02 3.137259930372238e-02 
1.000000000000000e+00 1.647060066461563e-01 1.960779912769794e-02 3.137259930372238e-02 
1.000000000000000e+00 1.686269938945770e-01 1.960779912769794e-02 3.921569883823395e-02 
1.000000000000000e+00 1.764709949493408e-01 1.960779912769794e-02 3.921569883823395e-02 
1.000000000000000e+00 1.764709949493408e-01 1.960779912769794e-02 5.490199849009514e-02 
1.000000000000000e+00 1.843139976263046e-01 2.745099924504757e-02 5.490199849009514e-02 
1.000000000000000e+00 1.921570003032684e-01 2.745099924504757e-02 5.490199849009514e-02 
1.000000000000000e+00 1.921570003032684e-01 2.745099924504757e-02 5.490199849009514e-02 
1.000000000000000e+00 2.039220035076141e-01 2.745099924504757e-02 5.490199849009514e-02 
1.000000000000000e+00 2.039220035076141e-01 2.745099924504757e-02 5.490199849009514e-02 
1.000000000000000e+00 2.117650061845779e-01 3.137259930372238e-02 5.490199849009514e-02 
1.000000000000000e+00 2.196079939603806e-01 3.137259930372238e-02 5.490199849009514e-02 
1.000000000000000e+00 2.196079939603806e-01 3.137259930372238e-02 5.490199849009514e-02 
1.000000000000000e+00 2.274509966373444e-01 3.137259930372238e-02 5.490199849009514e-02 
1.000000000000000e+00 2.313729971647263e-01 3.137259930372238e-02 5.490199849009514e-02 
1.000000000000000e+00 2.392159998416901e-01 3.137259930372238e-02 5.490199849009514e-02 
1.000000000000000e+00 2.392159998416901e-01 3.137259930372238e-02 5.490199849009514e-02 
1.000000000000000e+00 2.470590025186539e-01 3.137259930372238e-02 5.882349982857704e-02 
1.000000000000000e+00 2.549020051956177e-01 3.137259930372238e-02 5.882349982857704e-02 
1.000000000000000e+00 2.588239908218384e-01 3.137259930372238e-02 5.882349982857704e-02 
1.000000000000000e+00 2.666670083999634e-01 3.921569883823395e-02 5.882349982857704e-02 
1.000000000000000e+00 2.666670083999634e-01 3.921569883823395e-02 5.882349982857704e-02 
1.000000000000000e+00 2.745099961757660e-01 3.921569883823395e-02 5.882349982857704e-02 
1.000000000000000e+00 2.823530137538910e-01 3.921569883823395e-02 5.882349982857704e-02 
1.000000000000000e+00 2.862749993801117e-01 3.921569883823395e-02 7.450979948043823e-02 
1.000000000000000e+00 2.862749993801117e-01 3.921569883823395e-02 7.450979948043823e-02 
1.000000000000000e+00 2.941179871559143e-01 3.921569883823395e-02 7.450979948043823e-02 
1.000000000000000e+00 3.019610047340393e-01 3.921569883823395e-02 7.450979948043823e-02 
1.000000000000000e+00 3.019610047340393e-01 3.921569883823395e-02 8.627449721097946e-02 
1.000000000000000e+00 3.098039925098419e-01 3.921569883823395e-02 8.627449721097946e-02 
1.000000000000000e+00 3.137260079383850e-01 4.705879837274551e-02 8.627449721097946e-02 
1.000000000000000e+00 3.215689957141876e-01 4.705879837274551e-02 8.627449721097946e-02 
1.000000000000000e+00 3.215689957141876e-01 4.705879837274551e-02 8.627449721097946e-02 
1.000000000000000e+00 3.294120132923126e-01 4.705879837274551e-02 8.627449721097946e-02 
1.000000000000000e+00 3.372550010681152e-01 4.705879837274551e-02 8.627449721097946e-02 
1.000000000000000e+00 3.372550010681152e-01 4.705879837274551e-02 9.411770105361938e-02 
1.000000000000000e+00 3.490200042724609e-01 4.705879837274551e-02 9.411770105361938e-02 
1.000000000000000e+00 3.490200042724609e-01 4.705879837274551e-02 1.098039969801903e-01 
1.000000000000000e+00 3.568629920482635e-01 4.705879837274551e-02 1.098039969801903e-01 
1.000000000000000e+00 3.568629920482635e-01 4.705879837274551e-02 1.098039969801903e-01 
1.000000000000000e+00 3.647060096263885e-01 5.490199849009514e-02 1.098039969801903e-01 
1.000000000000000e+00 3.686270117759705e-01 5.490199849009514e-02 1.098039969801903e-01 
1.000000000000000e+00 3.764710128307343e-01 5.490199849009514e-02 1.098039969801903e-01 
1.000000000000000e+00 3.843140006065369e-01 5.490199849009514e-02 1.137249991297722e-01 
1.000000000000000e+00 3.843140006065369e-01 5.490199849009514e-02 1.137249991297722e-01 
1.000000000000000e+00 3.921569883823395e-01 5.882349982857704e-02 1.137249991297722e-01 
1.000000000000000e+00 3.921569883823395e-01 5.882349982857704e-02 1.137249991297722e-01 
1.000000000000000e+00 4.039219915866852e-01 5.882349982857704e-02 1.137249991297722e-01 
1.000000000000000e+00 4.039219915866852e-01 5.882349982857704e-02 1.137249991297722e-01 
1.000000000000000e+00 4.117650091648102e-01 5.882349982857704e-02 1.137249991297722e-01 
1.000000000000000e+00 4.117650091648102e-01 5.882349982857704e-02 1.137249991297722e-01 
1.000000000000000e+00 4.196079969406128e-01 5.882349982857704e-02 1.137249991297722e-01 
1.000000000000000e+00 4.274510145187378e-01 5.882349982857704e-02 1.137249991297722e-01 
1.000000000000000e+00 4.313730001449585e-01 5.882349982857704e-02 1.137249991297722e-01 
1.000000000000000e+00 4.313730001449585e-01 5.882349982857704e-02 1.294119954109192e-01 
1.000000000000000e+00 4.392159879207611e-01 6.666669994592667e-02 1.294119954109192e-01 
1.000000000000000e+00 4.470590054988861e-01 6.666669994592667e-02 1.294119954109192e-01 
1.000000000000000e+00 4.470590054988861e-01 6.666669994592667e-02 1.372549980878830e-01 
1.000000000000000e+00 4.549019932746887e-01 6.666669994592667e-02 1.372549980878830e-01 
1.000000000000000e+00 4.588240087032318e-01 6.666669994592667e-02 1.372549980878830e-01 
1.000000000000000e+00 4.666669964790344e-01 6.666669994592667e-02 1.372549980878830e-01 
1.000000000000000e+00 4.666669964790344e-01 6.666669994592667e-02 1.372549980878830e-01 
1.000000000000000e+00 4.745100140571594e-01 6.666669994592667e-02 1.490200012922287e-01 
1.000000000000000e+00 4.823530018329620e-01 6.666669994592667e-02 1.490200012922287e-01 
1.000000000000000e+00 4.862749874591827e-01 6.666669994592667e-02 1.490200012922287e-01 
1.000000000000000e+00 4.862749874591827e-01 7.450979948043823e-02 1.490200012922287e-01 
1.000000000000000e+00 4.941180050373077e-01 7.450979948043823e-02 1.490200012922287e-01 
1.000000000000000e+00 5.019609928131104e-01 7.450979948043823e-02 1.490200012922287e-01 
1.000000000000000e+00 5.019609928131104e-01 7.450979948043823e-02 1.490200012922287e-01 
1.000000000000000e+00 5.098040103912354e-01 7.450979948043823e-02 1.490200012922287e-01 
1.000000000000000e+00 5.098040103912354e-01 7.450979948043823e-02 1.490200012922287e-01 
1.000000000000000e+00 5.137259960174561e-01 7.450979948043823e-02 1.490200012922287e-01 
1.000000000000000e+00 5.215690135955811e-01 7.450979948043823e-02 1.647060066461563e-01 
1.000000000000000e+00 5.294119715690613e-01 7.450979948043823e-02 1.647060066461563e-01 
1.000000000000000e+00 5.294119715690613e-01 7.450979948043823e-02 1.647060066461563e-01 
1.000000000000000e+00 5.372549891471863e-01 8.235289901494980e-02 1.686269938945770e-01 
1.000000000000000e+00 5.372549891471863e-01 8.235289901494980e-02 1.686269938945770e-01 
1.000000000000000e+00 5.490199923515320e-01 8.235289901494980e-02 1.843139976263046e-01 
1.000000000000000e+00 5.490199923515320e-01 8.235289901494980e-02 1.843139976263046e-01 
1.000000000000000e+00 5.568630099296570e-01 8.235289901494980e-02 1.921570003032684e-01 
1.000000000000000e+00 5.568630099296570e-01 8.627449721097946e-02 1.921570003032684e-01 
1.000000000000000e+00 5.647060275077820e-01 8.627449721097946e-02 2.039220035076141e-01 
1.000000000000000e+00 5.686269998550415e-01 8.627449721097946e-02 2.039220035076141e-01 
1.000000000000000e+00 5.764709711074829e-01 8.627449721097946e-02 2.039220035076141e-01 
1.000000000000000e+00 5.764709711074829e-01 8.627449721097946e-02 2.039220035076141e-01 
1.000000000000000e+00 5.843139886856079e-01 8.627449721097946e-02 2.039220035076141e-01 
1.000000000000000e+00 5.843139886856079e-01 8.627449721097946e-02 2.196079939603806e-01 
1.000000000000000e+00 5.921570062637329e-01 8.627449721097946e-02 2.196079939603806e-01 
1.000000000000000e+00 6.000000238418579e-01 8.627449721097946e-02 2.274509966373444e-01 
1.000000000000000e+00 6.039220094680786e-01 8.627449721097946e-02 2.274509966373444e-01 
1.000000000000000e+00 6.039220094680786e-01 9.411770105361938e-02 2.392159998416901e-01 
1.000000000000000e+00 6.117650270462036e-01 9.411770105361938e-02 2.392159998416901e-01 
1.000000000000000e+00 6.196079850196838e-01 9.411770105361938e-02 2.392159998416901e-01 
1.000000000000000e+00 6.196079850196838e-01 9.411770105361938e-02 2.392159998416901e-01 
1.000000000000000e+00 6.274510025978088e-01 9.411770105361938e-02 2.392159998416901e-01 
1.000000000000000e+00 6.313729882240295e-01 9.411770105361938e-02 2.470590025186539e-01 
1.000000000000000e+00 6.313729882240295e-01 9.411770105361938e-02 2.588239908218384e-01 
1.000000000000000e+00 6.392160058021545e-01 9.411770105361938e-02 2.588239908218384e-01 
1.000000000000000e+00 6.470590233802795e-01 9.411770105361938e-02 2.745099961757660e-01 
1.000000000000000e+00 6.470590233802795e-01 1.019610017538071e-01 2.745099961757660e-01 
1.000000000000000e+00 6.549019813537598e-01 1.019610017538071e-01 2.823530137538910e-01 
1.000000000000000e+00 6.588240265846252e-01 1.019610017538071e-01 2.823530137538910e-01 
1.000000000000000e+00 6.588240265846252e-01 1.019610017538071e-01 2.823530137538910e-01 
1.000000000000000e+00 6.666669845581055e-01 1.019610017538071e-01 2.941179871559143e-01 
1.000000000000000e+00 6.745100021362305e-01 1.019610017538071e-01 2.941179871559143e-01 
1.000000000000000e+00 6.745100021362305e-01 1.019610017538071e-01 2.941179871559143e-01 
1.000000000000000e+00 6.823530197143555e-01 1.019610017538071e-01 2.941179871559143e-01 
1.000000000000000e+00 6.862750053405762e-01 1.019610017538071e-01 2.941179871559143e-01 
1.000000000000000e+00 6.862750053405762e-01 1.019610017538071e-01 2.941179871559143e-01 
1.000000000000000e+00 6.941180229187012e-01 1.098039969801903e-01 2.941179871559143e-01 
1.000000000000000e+00 6.941180229187012e-01 1.098039969801903e-01 3.019610047340393e-01 
1.000000000000000e+00 7.019609808921814e-01 1.098039969801903e-01 3.019610047340393e-01 
1.000000000000000e+00 7.098039984703064e-01 1.098039969801903e-01 3.019610047340393e-01 
1.000000000000000e+00 7.098039984703064e-01 1.098039969801903e-01 3.137260079383850e-01 
1.000000000000000e+00 7.137259840965271e-01 1.098039969801903e-01 3.137260079383850e-01 
1.000000000000000e+00 7.215690016746521e-01 1.098039969801903e-01 3.137260079383850e-01 
1.000000000000000e+00 7.215690016746521e-01 1.098039969801903e-01 3.294120132923126e-01 
1.000000000000000e+00 7.294120192527771e-01 1.098039969801903e-01 3.294120132923126e-01 
1.000000000000000e+00 7.372549772262573e-01 1.098039969801903e-01 3.372550010681152e-01 
1.000000000000000e+00 7.372549772262573e-01 1.137249991297722e-01 3.372550010681152e-01 
1.000000000000000e+00 7.411760091781616e-01 1.137249991297722e-01 3.372550010681152e-01 
1.000000000000000e+00 7.490199804306030e-01 1.137249991297722e-01 3.490200042724609e-01 
1.000000000000000e+00 7.490199804306030e-01 1.137249991297722e-01 3.490200042724609e-01 
1.000000000000000e+00 7.568629980087280e-01 1.137249991297722e-01 3.568629920482635e-01 
1.000000000000000e+00 7.568629980087280e-01 1.215690001845360e-01 3.568629920482635e-01 
1.000000000000000e+00 7.647060155868530e-01 1.215690001845360e-01 3.686270117759705e-01 
1.000000000000000e+00 7.686280012130737e-01 1.215690001845360e-01 3.686270117759705e-01 
1.000000000000000e+00 7.764710187911987e-01 1.215690001845360e-01 3.686270117759705e-01 
1.000000000000000e+00 7.764710187911987e-01 1.215690001845360e-01 3.843140006065369e-01 
1.000000000000000e+00 7.843139767646790e-01 1.215690001845360e-01 3.843140006065369e-01 
1.000000000000000e+00 7.843139767646790e-01 1.215690001845360e-01 3.843140006065369e-01 
1.000000000000000e+00 7.921569943428040e-01 1.215690001845360e-01 3.843140006065369e-01 
1.000000000000000e+00 7.921569943428040e-01 1.215690001845360e-01 3.921569883823395e-01 
1.000000000000000e+00 8.000000119209290e-01 1.215690001845360e-01 3.921569883823395e-01 
1.000000000000000e+00 8.039219975471497e-01 1.294119954109192e-01 4.039219915866852e-01 
1.000000000000000e+00 8.117650151252747e-01 1.294119954109192e-01 4.039219915866852e-01 
1.000000000000000e+00 8.117650151252747e-01 1.294119954109192e-01 4.039219915866852e-01 
1.000000000000000e+00 8.196079730987549e-01 1.294119954109192e-01 4.117650091648102e-01 
1.000000000000000e+00 8.196079730987549e-01 1.294119954109192e-01 4.117650091648102e-01 
1.000000000000000e+00 8.274509906768799e-01 1.294119954109192e-01 4.274510145187378e-01 
1.000000000000000e+00 8.313729763031006e-01 1.294119954109192e-01 4.274510145187378e-01 
1.000000000000000e+00 8.313729763031006e-01 1.294119954109192e-01 4.392159879207611e-01 
1.000000000000000e+00 8.392159938812256e-01 1.294119954109192e-01 4.392159879207611e-01 
1.000000000000000e+00 8.392159938812256e-01 1.294119954109192e-01 4.470590054988861e-01 
1.000000000000000e+00 8.470590114593506e-01 1.372549980878830e-01 4.470590054988861e-01 
1.000000000000000e+00 8.470590114593506e-01 1.372549980878830e-01 4.588240087032318e-01 
1.000000000000000e+00 8.549020290374756e-01 1.372549980878830e-01 4.588240087032318e-01 
1.000000000000000e+00 8.588240146636963e-01 1.372549980878830e-01 4.666669964790344e-01 
1.000000000000000e+00 8.666669726371765e-01 1.372549980878830e-01 4.823530018329620e-01 
1.000000000000000e+00 8.666669726371765e-01 1.372549980878830e-01 4.823530018329620e-01 
1.000000000000000e+00 8.745099902153015e-01 1.372549980878830e-01 4.941180050373077e-01 
1.000000000000000e+00 8.745099902153015e-01 1.372549980878830e-01 4.941180050373077e-01 
1.000000000000000e+00 8.823530077934265e-01 1.372549980878830e-01 5.019609928131104e-01 
1.000000000000000e+00 8.862749934196472e-01 1.372549980878830e-01 5.019609928131104e-01 
1.000000000000000e+00 8.862749934196472e-01 1.411760002374649e-01 5.098040103912354e-01 
1.000000000000000e+00 8.941180109977722e-01 1.411760002374649e-01 5.098040103912354e-01 
1.000000000000000e+00 8.941180109977722e-01 1.411760002374649e-01 5.215690135955811e-01 
1.000000000000000e+00 9.019610285758972e-01 1.411760002374649e-01 5.372549891471863e-01 
1.000000000000000e+00 9.019610285758972e-01 1.411760002374649e-01 5.372549891471863e-01 
1.000000000000000e+00 9.098039865493774e-01 1.490200012922287e-01 5.490199923515320e-01 
1.000000000000000e+00 9.098039865493774e-01 1.490200012922287e-01 5.490199923515320e-01 
1.000000000000000e+00 9.137259721755981e-01 1.490200012922287e-01 5.568630099296570e-01 
1.000000000000000e+00 9.215689897537231e-01 1.490200012922287e-01 5.568630099296570e-01 
1.000000000000000e+00 9.215689897537231e-01 1.647060066461563e-01 5.568630099296570e-01 
1.000000000000000e+00 9.215689897537231e-01 1.764709949493408e-01 5.647060275077820e-01 
1.000000000000000e+00 9.215689897537231e-01 1.921570003032684e-01 5.647060275077820e-01 
1.000000000000000e+00 9.294120073318481e-01 2.039220035076141e-01 5.764709711074829e-01 
1.000000000000000e+00 9.294120073318481e-01 2.117650061845779e-01 5.764709711074829e-01 
1.000000000000000e+00 9.294120073318481e-01 2.313729971647263e-01 5.921570062637329e-01 
1.000000000000000e+00 9.294120073318481e-01 2.392159998416901e-01 5.921570062637329e-01 
1.000000000000000e+00 9.294120073318481e-01 2.588239908218384e-01 6.039220094680786e-01 
1.000000000000000e+00 9.294120073318481e-01 2.666670083999634e-01 6.039220094680786e-01 
1.000000000000000e+00 9.294120073318481e-01 2.862749993801117e-01 6.117650270462036e-01 
1.000000000000000e+00 9.372550249099731e-01 2.941179871559143e-01 6.117650270462036e-01 
1.000000000000000e+00 9.372550249099731e-01 3.098039925098419e-01 6.196079850196838e-01 
1.000000000000000e+00 9.372550249099731e-01 3.215689957141876e-01 6.196079850196838e-01 
1.000000000000000e+00 9.372550249099731e-01 3.372550010681152e-01 6.313729882240295e-01 
1.000000000000000e+00 9.372550249099731e-01 3.490200042724609e-01 6.313729882240295e-01 
1.000000000000000e+00 9.372550249099731e-01 3.647060096263885e-01 6.470590233802795e-01 
1.000000000000000e+00 9.411770105361938e-01 3.764710128307343e-01 6.470590233802795e-01 
1.000000000000000e+00 9.411770105361938e-01 3.921569883823395e-01 6.588240265846252e-01 
1.000000000000000e+00 9.411770105361938e-01 4.039219915866852e-01 6.588240265846252e-01 
1.000000000000000e+00 9.411770105361938e-01 4.196079969406128e-01 6.666669845581055e-01 
1.000000000000000e+00 9.490200281143188e-01 4.313730001449585e-01 6.666669845581055e-01 
1.000000000000000e+00 9.490200281143188e-01 4.470590054988861e-01 6.745100021362305e-01 
1.000000000000000e+00 9.490200281143188e-01 4.588240087032318e-01 6.745100021362305e-01 
1.000000000000000e+00 9.490200281143188e-01 4.745100140571594e-01 6.862750053405762e-01 
1.000000000000000e+00 9.490200281143188e-01 4.862749874591827e-01 6.862750053405762e-01 
1.000000000000000e+00 9.490200281143188e-01 4.941180050373077e-01 7.019609808921814e-01 
1.000000000000000e+00 9.568629860877991e-01 5.098040103912354e-01 7.098039984703064e-01 
1.000000000000000e+00 9.568629860877991e-01 5.215690135955811e-01 7.098039984703064e-01 
1.000000000000000e+00 9.568629860877991e-01 5.372549891471863e-01 7.215690016746521e-01 
1.000000000000000e+00 9.568629860877991e-01 5.490199923515320e-01 7.215690016746521e-01 
1.000000000000000e+00 9.568629860877991e-01 5.647060275077820e-01 7.294120192527771e-01 
1.000000000000000e+00 9.568629860877991e-01 5.764709711074829e-01 7.294120192527771e-01 
1.000000000000000e+00 9.568629860877991e-01 5.921570062637329e-01 7.411760091781616e-01 
1.000000000000000e+00 9.647060036659241e-01 6.039220094680786e-01 7.568629980087280e-01 
1.000000000000000e+00 9.647060036659241e-01 6.196079850196838e-01 7.568629980087280e-01 
1.000000000000000e+00 9.647060036659241e-01 6.313729882240295e-01 7.647060155868530e-01 
1.000000000000000e+00 9.647060036659241e-01 6.470590233802795e-01 7.647060155868530e-01 
1.000000000000000e+00 9.647060036659241e-01 6.588240265846252e-01 7.764710187911987e-01 
1.000000000000000e+00 9.647060036659241e-01 6.745100021362305e-01 7.764710187911987e-01 
1.000000000000000e+00 9.725490212440491e-01 6.862750053405762e-01 7.843139767646790e-01 
1.000000000000000e+00 9.725490212440491e-01 7.019609808921814e-01 7.843139767646790e-01 
1.000000000000000e+00 9.725490212440491e-01 7.098039984703064e-01 8.000000119209290e-01 
1.000000000000000e+00 9.725490212440491e-01 7.294120192527771e-01 8.000000119209290e-01 
1.000000000000000e+00 9.764710068702698e-01 7.372549772262573e-01 8.196079730987549e-01 
1.000000000000000e+00 9.764710068702698e-01 7.568629980087280e-01 8.196079730987549e-01 
1.000000000000000e+00 9.764710068702698e-01 7.647060155868530e-01 8.313729763031006e-01 
1.000000000000000e+00 9.764710068702698e-01 7.843139767646790e-01 8.313729763031006e-01 
1.000000000000000e+00 9.764710068702698e-01 7.921569943428040e-01 8.392159938812256e-01 
1.000000000000000e+00 9.764710068702698e-01 8.039219975471497e-01 8.549020290374756e-01 
1.000000000000000e+00 9.843140244483948e-01 8.196079730987549e-01 8.666669726371765e-01 
1.000000000000000e+00 9.843140244483948e-01 8.313729763031006e-01 8.862749934196472e-01 
1.000000000000000e+00 9.843140244483948e-01 8.470590114593506e-01 8.941180109977722e-01 
1.000000000000000e+00 9.843140244483948e-01 8.588240146636963e-01 9.098039865493774e-01 
1.000000000000000e+00 9.843140244483948e-01 8.745099902153015e-01 9.098039865493774e-01 
1.000000000000000e+00 9.843140244483948e-01 8.862749934196472e-01 9.294120073318481e-01 
1.000000000000000e+00 9.843140244483948e-01 9.019610285758972e-01 9.372550249099731e-01 
1.000000000000000e+00 9.921569824218750e-01 9.137259721755981e-01 9.372550249099731e-01 
1.000000000000000e+00 9.921569824218750e-01 9.294120073318481e-01 9.764710068702698e-01 
1.000000000000000e+00 9.921569824218750e-01 9.411770105361938e-01 9.764710068702698e-01 
1.000000000000000e+00 9.921569824218750e-01 9.568629860877991e-01 9.843140244483948e-01 
1.000000000000000e+00 9.921569824218750e-01 9.725490212440491e-01 9.843140244483948e-01 
1.000000000000000e+00 9.921569824218750e-01 9.843140244483948e-01 1.000000000000000e+00 
1.000000000000000e+00 1.000000000000000e+00 1.000000000000000e+00 1.000000000000000e+00 
