# Supplementary material for: First bone-cracking dog coprolites provide new insight into bone consumption in Borophagus and their unique ecological niche
Source: eLife. 2018 May 22;7:e34773. doi: 10.7554/eLife.34773 (PMC5963924; doi:10.7554/eLife.34773)
Supplement: Supplementary file 1. — Voxel size has been downgraded to 108 micrometers on a side to reduce file size. Segmentation in Avizo Lite 9.2 by Stuart C. White. [file elife-34773-supp1.zip › 158708 bin=4.hx]

# Avizo Project 900
# AvizoLite
# Generated by AvizoLite 9.0.0
remove -all
remove "labels.am" "volrenRed.col" "158708-8-bit0000.tif" "158708-8-bit0000.labels" "158708-8-bit0000-filtered" "158708-8-bit0000.surf" "Edge-Preserving Smoothing" "Volren 2" "Generate Surface" "Surface View"

# Create viewers
viewer setVertical 0

viewer 0 setTransparencyType 6
viewer 0 setAutoRedraw 0
viewer 0 show
mainWindow show

set hideNewModules 1
[ load ${AMIRA_ROOT}/data/colormaps/labels.am ] setLabel "labels.am"
"labels.am" setIconPosition 0 0
"labels.am" setNoRemoveAll 1
"labels.am" setVar "CustomHelp" {HxColormap256}
"labels.am" master disconnect
"labels.am" Datafield disconnect
"labels.am" fire
"labels.am" setMinMax 1 8
"labels.am" flags setValue 1
"labels.am" shift setMinMax -1 1
"labels.am" shift setButtons 0
"labels.am" shift setEditButton 1
"labels.am" shift setIncrement 0.133333
"labels.am" shift setValue 0
"labels.am" shift setSubMinMax -1 1
"labels.am" scale setMinMax 0 1
"labels.am" scale setButtons 0
"labels.am" scale setEditButton 1
"labels.am" scale setIncrement 0.1
"labels.am" scale setValue 1
"labels.am" scale setSubMinMax 0 1
"labels.am" fire
"labels.am" setViewerMask 49151

set hideNewModules 1
[ load "${SCRIPTDIR}/158708 bin=4-files/volrenRed.col" ] setLabel "volrenRed.col"
"volrenRed.col" setIconPosition 0 0
"volrenRed.col" setNoRemoveAll 1
"volrenRed.col" setVar "CustomHelp" {HxColormap256}
"volrenRed.col" master disconnect
"volrenRed.col" Datafield disconnect
"volrenRed.col" fire
"volrenRed.col" setMinMax 10 180
"volrenRed.col" flags setValue 1
"volrenRed.col" shift setMinMax -1 1
"volrenRed.col" shift setButtons 0
"volrenRed.col" shift setEditButton 1
"volrenRed.col" shift setIncrement 0.133333
"volrenRed.col" shift setValue 0
"volrenRed.col" shift setSubMinMax -1 1
"volrenRed.col" scale setMinMax 0 1
"volrenRed.col" scale setButtons 0
"volrenRed.col" scale setEditButton 1
"volrenRed.col" scale setIncrement 0.1
"volrenRed.col" scale setValue 1
"volrenRed.col" scale setSubMinMax 0 1
"volrenRed.col" fire
"volrenRed.col" setViewerMask 49151

set hideNewModules 0
[ load "${SCRIPTDIR}/158708 bin=4-files/158708-8-bit0000.tif" ] setLabel "158708-8-bit0000.tif"
"158708-8-bit0000.tif" setIconPosition 20 10
"158708-8-bit0000.tif" master disconnect
"158708-8-bit0000.tif" sharedColormap setDefaultColor 0.8 0.8 0.8
"158708-8-bit0000.tif" sharedColormap setDefaultAlpha 0.500000
"158708-8-bit0000.tif" sharedColormap setLocalRange 1
"158708-8-bit0000.tif" sharedColormap setLocalMinMax 0.000000 1.000000
"158708-8-bit0000.tif" sharedColormap enableAlpha 1
"158708-8-bit0000.tif" sharedColormap enableAlphaToggle 1
"158708-8-bit0000.tif" sharedColormap setAutoAdjustRangeMode 1
"158708-8-bit0000.tif" sharedColormap disconnect
"158708-8-bit0000.tif" fire
"158708-8-bit0000.tif" setViewerMask 49151

set hideNewModules 0
[ load "${SCRIPTDIR}/158708 bin=4-files/158708-8-bit0000.labels" ] setLabel "158708-8-bit0000.labels"
"158708-8-bit0000.labels" setIconPosition 20 36
"158708-8-bit0000.labels" master disconnect
"158708-8-bit0000.labels" sharedColormap setDefaultColor 0.8 0.8 0.8
"158708-8-bit0000.labels" sharedColormap setDefaultAlpha 0.500000
"158708-8-bit0000.labels" sharedColormap setLocalRange 1
"158708-8-bit0000.labels" sharedColormap setLocalMinMax 1.000000 8.000000
"158708-8-bit0000.labels" sharedColormap enableAlpha 1
"158708-8-bit0000.labels" sharedColormap enableAlphaToggle 1
"158708-8-bit0000.labels" sharedColormap setAutoAdjustRangeMode 1
"158708-8-bit0000.labels" sharedColormap setColorbarMinMax 0 120
"158708-8-bit0000.labels" sharedColormap connect "labels.am"
"158708-8-bit0000.labels" ImageData connect "158708-8-bit0000.tif"
"158708-8-bit0000.labels" fire
"158708-8-bit0000.labels" primary setIndex 0 0
"158708-8-bit0000.labels" fire
"158708-8-bit0000.labels" setViewerMask 49151

set hideNewModules 0
create HxImageFilters "Edge-Preserving Smoothing"
"Edge-Preserving Smoothing" setIconPosition 17 70
"Edge-Preserving Smoothing" setVar "CustomHelp" {HxImageFilters_EdgePres.html}
"Edge-Preserving Smoothing" setFilter edgePreserving
"Edge-Preserving Smoothing" setFilterOrientation 3
"Edge-Preserving Smoothing" fire
"Edge-Preserving Smoothing" time setMinMax 0 -3.40282346638529e+38 3.40282346638529e+38
"Edge-Preserving Smoothing" time setValue 0 25
"Edge-Preserving Smoothing" time setMinMax 1 -3.40282346638529e+38 3.40282346638529e+38
"Edge-Preserving Smoothing" time setValue 1 5
"Edge-Preserving Smoothing" Contrast setMinMax 0 9.99999997475243e-07 3.40282346638529e+38
"Edge-Preserving Smoothing" Contrast setValue 0 3.5
"Edge-Preserving Smoothing" Sigma setMinMax 0 -3.40282346638529e+38 3.40282346638529e+38
"Edge-Preserving Smoothing" Sigma setValue 0 3
"Edge-Preserving Smoothing" setVar "CustomHelp" {HxImageFilters_EdgePres.html}
"Edge-Preserving Smoothing" data connect "158708-8-bit0000.tif"
"Edge-Preserving Smoothing" applyTransformToResult 1
"Edge-Preserving Smoothing" fire
"Edge-Preserving Smoothing" setViewerMask 49151
"Edge-Preserving Smoothing" setPickable 1

set hideNewModules 0
[ load "${SCRIPTDIR}/158708 bin=4-files/158708-8-bit0000-filtered" ] setLabel "158708-8-bit0000-filtered"
"158708-8-bit0000-filtered" setIconPosition 19 105
"158708-8-bit0000-filtered" master connect "Edge-Preserving Smoothing"
"158708-8-bit0000-filtered" sharedColormap setDefaultColor 0.8 0.8 0.8
"158708-8-bit0000-filtered" sharedColormap setDefaultAlpha 0.500000
"158708-8-bit0000-filtered" sharedColormap setLocalRange 1
"158708-8-bit0000-filtered" sharedColormap setLocalMinMax 0.000000 1.000000
"158708-8-bit0000-filtered" sharedColormap enableAlpha 1
"158708-8-bit0000-filtered" sharedColormap enableAlphaToggle 1
"158708-8-bit0000-filtered" sharedColormap setAutoAdjustRangeMode 1
"158708-8-bit0000-filtered" sharedColormap disconnect
"158708-8-bit0000-filtered" fire
"158708-8-bit0000-filtered" setViewerMask 49151

set hideNewModules 0
create HxVolren "Volren 2"
"Volren 2" setIconPosition 54 162
"Volren 2" setVar "CustomHelp" {HxVolren}
"Volren 2" data connect "158708-8-bit0000-filtered"
"Volren 2" Labels disconnect
"Volren 2" ROI disconnect
"Volren 2" roiCornerCut disconnect
"Volren 2" color0 setDefaultColor 0.137 0.941 0.089
"Volren 2" color0 setDefaultAlpha 0.500000
"Volren 2" color0 setLocalRange 1
"Volren 2" color0 setLocalMinMax 90.000000 197.000000
"Volren 2" color0 enableAlpha 1
"Volren 2" color0 enableAlphaToggle 1
"Volren 2" color0 setAutoAdjustRangeMode 1
"Volren 2" color0 setColorbarMinMax 0 250
"Volren 2" color0 connect "volrenRed.col"
"Volren 2" fire
"Volren 2" tabs setValue 0
"Volren 2" options0 setState {}
"Volren 2" alphaScale0 setMinMax 0 1
"Volren 2" alphaScale0 setButtons 0
"Volren 2" alphaScale0 setEditButton 1
"Volren 2" alphaScale0 setIncrement 0.1
"Volren 2" alphaScale0 setValue 1
"Volren 2" alphaScale0 setSubMinMax 0 1
"Volren 2" commonMode setState {item 0 0 item 1 0 }
"Volren 2" commonOptions setValue 0 0
"Volren 2" commonOptions setToggleVisible 0 1
"Volren 2" commonDRRGamma setMinMax 0 10
"Volren 2" commonDRRGamma setButtons 0
"Volren 2" commonDRRGamma setEditButton 1
"Volren 2" commonDRRGamma setIncrement 0.666667
"Volren 2" commonDRRGamma setValue 1
"Volren 2" commonDRRGamma setSubMinMax 0 10
"Volren 2" shading setValue 0
"Volren 2" coefficients setState {item 0 0.3 item 1 0.6 item 2 0.7 color 666 1 1 1 }
"Volren 2" lightAngle setValue 0
"Volren 2" shadingLightAngleYaw setMinMax -1 1
"Volren 2" shadingLightAngleYaw setButtons 0
"Volren 2" shadingLightAngleYaw setEditButton 1
"Volren 2" shadingLightAngleYaw setIncrement 0.133333
"Volren 2" shadingLightAngleYaw setValue 0
"Volren 2" shadingLightAngleYaw setSubMinMax -1 1
"Volren 2" shadingLightAnglePitch setMinMax -0.5 0.5
"Volren 2" shadingLightAnglePitch setButtons 0
"Volren 2" shadingLightAnglePitch setEditButton 1
"Volren 2" shadingLightAnglePitch setIncrement 0.0666667
"Volren 2" shadingLightAnglePitch setValue 0
"Volren 2" shadingLightAnglePitch setSubMinMax -0.5 0.5
"Volren 2" sampleDistance setMinMax 0 10
"Volren 2" sampleDistance setButtons 0
"Volren 2" sampleDistance setEditButton 1
"Volren 2" sampleDistance setIncrement 0.666667
"Volren 2" sampleDistance setValue 0
"Volren 2" sampleDistance setSubMinMax 0 10
"Volren 2" defaultMaterial setState {item 0 1 item 1 0 color 2 1 1 1 item 3 0 item 4 0 }
"Volren 2" linkMaterialTransferFunction 256 0
"Volren 2" fire
"Volren 2" setViewerMask 49151
"Volren 2" setPickable 1

set hideNewModules 0
create HxGMC "Generate Surface"
"Generate Surface" setIconPosition 272 36
"Generate Surface" setVar "CustomHelp" {HxGMC}
"Generate Surface" data connect "158708-8-bit0000.labels"
"Generate Surface" fire
"Generate Surface" smoothing setIndex 0 3
"Generate Surface" smoothingExtent setMinMax 1 9
"Generate Surface" smoothingExtent setButtons 0
"Generate Surface" smoothingExtent setEditButton 1
"Generate Surface" smoothingExtent setIncrement 0.533333
"Generate Surface" smoothingExtent setValue 9
"Generate Surface" smoothingExtent setSubMinMax 1 9
"Generate Surface" options setValue 0 1
"Generate Surface" options setToggleVisible 0 1
"Generate Surface" options setValue 1 0
"Generate Surface" options setToggleVisible 1 1
"Generate Surface" border setValue 0 1
"Generate Surface" border setToggleVisible 0 1
"Generate Surface" border setValue 1 0
"Generate Surface" border setToggleVisible 1 1
"Generate Surface" border setValue 2 0
"Generate Surface" border setToggleVisible 2 1
"Generate Surface" border setValue 3 0
"Generate Surface" border setToggleVisible 3 0
"Generate Surface" minEdgeLength setMinMax 0 0 0.800000011920929
"Generate Surface" minEdgeLength setValue 0 0
"Generate Surface" materialList setIndex 0 0
"Generate Surface" smoothMaterial setIndex 0 0
"Generate Surface" applyTransformToResult 1
"Generate Surface" fire
"Generate Surface" setViewerMask 49151
"Generate Surface" select
"Generate Surface" setPickable 1

set hideNewModules 0
[ load "${SCRIPTDIR}/158708 bin=4-files/158708-8-bit0000.surf" ] setLabel "158708-8-bit0000.surf"
"158708-8-bit0000.surf" setIconPosition 250 86
"158708-8-bit0000.surf" master connect "Generate Surface"
"158708-8-bit0000.surf" fire
"158708-8-bit0000.surf" LevelOfDetail setMinMax -1 -1
"158708-8-bit0000.surf" LevelOfDetail setButtons 1
"158708-8-bit0000.surf" LevelOfDetail setEditButton 1
"158708-8-bit0000.surf" LevelOfDetail setIncrement 1
"158708-8-bit0000.surf" LevelOfDetail setValue -1
"158708-8-bit0000.surf" LevelOfDetail setSubMinMax -1 -1
"158708-8-bit0000.surf" setTransform 1 0 0 0 0 1 0 0 0 0 1 0 0 0 0 1
"158708-8-bit0000.surf" fire
"158708-8-bit0000.surf" setViewerMask 49151

set hideNewModules 0
create HxDisplaySurface "Surface View"
"Surface View" setIconPosition 273 153
"Surface View" setVar "CustomHelp" {HxDisplaySurface}
"Surface View" data connect "158708-8-bit0000.surf"
"Surface View" colorField disconnect
"Surface View" colormap setDefaultColor 1 0.1 0.1
"Surface View" colormap setDefaultAlpha 0.500000
"Surface View" colormap setLocalRange 1
"Surface View" colormap setLocalMinMax 0.000000 1.000000
"Surface View" colormap enableAlpha 1
"Surface View" colormap enableAlphaToggle 1
"Surface View" colormap setAutoAdjustRangeMode 1
"Surface View" colormap setColorbarMinMax 0 1
"Surface View" colormap disconnect
"Surface View" Texture disconnect
"Surface View" ROI disconnect
"Surface View" projection disconnect
"Surface View" fire
"Surface View" drawStyle setValue 1
"Surface View" fire
"Surface View" drawStyle setSpecularLighting 1
"Surface View" drawStyle setTexture 1
"Surface View" drawStyle setAlphaMode 1
"Surface View" drawStyle setNormalBinding 0
"Surface View" drawStyle setSortingMode 1
"Surface View" drawStyle setLineWidth 0.000000
"Surface View" drawStyle setOutlineColor 0 0 0.2
"Surface View" textureWrap setIndex 0 1
"Surface View" cullingMode setValue 0
"Surface View" selectionMode setIndex 0 0
"Surface View" Patch setMinMax 0 1
"Surface View" Patch setButtons 1
"Surface View" Patch setEditButton 1
"Surface View" Patch setIncrement 1
"Surface View" Patch setValue 0
"Surface View" Patch setSubMinMax 0 1
"Surface View" BoundaryId setIndex 0 -1
"Surface View" materials setIndex 0 3
"Surface View" materials setIndex 1 0
"Surface View" colorMode setIndex 0 0
"Surface View" baseTrans setMinMax 0 1
"Surface View" baseTrans setButtons 0
"Surface View" baseTrans setEditButton 1
"Surface View" baseTrans setIncrement 0.1
"Surface View" baseTrans setValue 0.8
"Surface View" baseTrans setSubMinMax 0 1
"Surface View" VRMode setIndex 0 0
"Surface View" colorFieldMappingType setValue 0
"Surface View" setLighting 1
"Surface View" fire
"Surface View" hideBox 1
"Surface View" selectTriangles zab HIJMONMBDBABAAAAAMACCABLKMHPFKINLBAHGIABAAAAAAAAAAAAAAAAAAAAAAAAAAAAPIJCOEAGDJMGLJKP
"Surface View" fire
"Surface View" setViewerMask 49151
"Surface View" setShadowStyle 0
"Surface View" setPickable 1

set hideNewModules 0

viewer 0 setCameraOrientation -0.889019 -1.86735e-05 -0.45787 4.63058
viewer 0 setCameraPosition 388.026 -405.765 291.816
viewer 0 setCameraFocalDistance 598.468
viewer 0 setCameraNearDistance 403.338
viewer 0 setCameraFarDistance 794.132
viewer 0 setCameraType perspective
viewer 0 setCameraHeightAngle 44.9023
viewer 0 setAutoRedraw 1
viewer 0 redraw

theObjectPool setSelectionOrder {Generate Surface}
